# Supplementary material for: Grains, trade and war in the multimodal transmission of Rice yellow mottle virus: An historical and phylogeographical retrospective
Source: PLoS Pathog. 2025 Jun 17;21(6):e1013168. doi: 10.1371/journal.ppat.1013168 (PMC12173394; doi:10.1371/journal.ppat.1013168)
Supplement: S1 Table — (XLSX) [file ppat.1013168.s001.xlsx]

## Sheet: Feuil1
S1 Table. NCBI reference numbers of the coat protein gene sequences
of 335 isolates representative of the genetic and geographic diversity of RYMV
in East Africa (EA335 dataset).
Bu1	HE654712
Bu10	HE654716
Bu113	PQ243868*
Bu13	HE654718
Bu16	HE654719
Bu17	HE654717
Bu2	HE654713
Bu4	HE654714
Bu7	HE654715
Co177	PQ243869*
Co209	KC788208
Co223	KC788209
Co229	KC788210
Co241	PQ243870*
Co262	PQ243871*
Et105	MH917946
Et15	MH917947
Et19	MH917949
Et2	KM017554
Et20	MH917950
Et21	KM017557
Et3	KM017555
Et5	KM017556
Ke1	AJ511805
Ke102	MG599279
Ke11	FN432857
Ke12	FN432858
Ke13	FN432859
Ke2	AJ885128
Ke3	AM931178
Ke323	MG599279
Ke325	PQ243872*
Ke332	PQ243873*
Ke343	PQ243874*
Ke345	MG599280
Ke4	PQ243875*
Mw1	PQ243876*
Mw10	MF989228
Mw11	PQ243966*
Mw12	KP274897
Mw13	KP274897
Mw14	PQ243877*
Mw2	KP274893
Mw202	PQ243878*
Mw203	PQ243879*
Mw23	PQ243880*
Mw24	PQ243881*
Mw3	KP274894
Mw30	PQ243882*
Mw301	PQ243883*
Mw304	PQ243884*
Mw306	PQ243885*
Mw311	PQ243886*
Mw318	PQ243887*
Mw324	PQ243888*
Mw4	KP274895
Mw46	PQ243889*
Mw5	KP274896
Mw6	PQ243890*
Mw66	PQ243891*
Mw73	PQ243892*
Mw74	PQ243893*
Mw78	PQ243894*
Mw84	PQ243895*
Mw9	MF989228
Mw90	PQ243896*
Mw95	PQ243897*
Mw98	PQ243898*
Rw1	GQ470541
Rw101	HQ650135
Rw102	HQ650136
Rw103	HQ650137
Rw104	PQ256776*
Rw105	PQ256777*
Rw110	HE654711
Rw15	HE654704
Rw181	HE654703
Rw19	HE654706
Rw2	GQ470542
Rw201	HE654721
Rw205	HE654722
Rw206	HE654723
Rw208	HE654720
Rw30	HE654709
Rw331	PQ243899*
Tz1	AJ279938
Tz10	AJ511799
Tz1004	FN432880
Tz101	AJ884693
Tz1017	FN432881
Tz102	AJ884705
Tz1032	FN432882
Tz104	AJ884690
Tz1041	FN432883
Tz1044	HE963829
Tz1048	FN432884
Tz1051	FN432885
Tz1061	FN432886
Tz1066	HE963828
Tz1067	HE963830
Tz1069	FN432887
Tz1070	FN432888
Tz1072	FN432889
Tz1073	FN432890
Tz1074	FN432891
Tz1075	FN432892
Tz1077	FN432893
Tz1082	FN432894
Tz1086	FN432895
Tz109	AJ884694
Tz1094	FN432896
Tz1095	HE963827
Tz1099	FN432897
Tz11	AJ511800
Tz1101	FN432898
Tz1102	FN432899
Tz1103	FN432900
Tz1107	FN432901
Tz111	AJ884714
Tz1110	FN432902
Tz1112	FN432903
Tz1113	FN432904
Tz1114	FN432905
Tz1116	FN432906
Tz1118	FN432907
Tz112	AJ884712
Tz1120	FN432908
Tz1122	FN432909
Tz1125	FN432910
Tz1127	FN432911
Tz113	AJ884711
Tz1130	FN432912
Tz118	AJ884707
Tz12	AJ511801
Tz121	AJ884704
Tz122	AJ884688
Tz124	AJ884702
Tz125	AJ884701
Tz127	AJ876793
Tz128	AJ884689
Tz129	AJ884713
Tz13	AJ885154
Tz130	AJ884699
Tz14	AJ885155
Tz15	AJ885156
Tz150	PQ243900*
Tz151	PQ243901*
Tz152	PQ243902*
Tz16	AJ885157
Tz17	AJ885158
Tz18	AJ885159
Tz19	AJ885160
Tz2	AJ279939
Tz20	AJ885161
Tz200	AM931220
Tz201	AM931221
Tz202	AM883057
Tz203	AM931222
Tz2032	PQ243903*
Tz2034	PQ243904*
Tz204	AM931223
Tz2044	PQ243905*
Tz2046	PQ243906*
Tz205	AM931224
Tz2050	PQ243907*
Tz2055	PQ243908*
Tz206	AM931225
Tz2067	PQ243909*
Tz207	AM883097
Tz208	AM931227
Tz2085	KM487714
Tz209	AM883058
Tz21	AJ885162
Tz210	AM931228
Tz2100	PQ243910*
Tz2105	PQ243911*
Tz211	AM931229
Tz2116	PQ243912*
Tz212	AM931230
Tz213	AM931231
Tz214	AM931232
Tz215	AM931233
Tz216	AM931234
Tz217	AM931235
Tz218	AM931236
Tz219	AM931237
Tz22	AJ885163
Tz220	AM931238
Tz221	AM931239
Tz222	AM931240
Tz223	AM931241
Tz225	FN432873
Tz226	FN432874
Tz229	FN432877
Tz23	AJ885165
Tz231	FN432878
Tz232	FN432879
Tz24	AJ885165
Tz3	AJ279940
Tz3001	PQ243913*
Tz3004	PQ243914*
Tz3005	PQ243915*
Tz3007	PQ243916*
Tz3017	PQ243917*
Tz3018	PQ243918*
Tz3026	KM487715
Tz3052	PQ243919*
Tz3073	PQ243920*
Tz308	MF447484
Tz319	PQ256781*
Tz333	MF447490
Tz4	AJ511793
Tz401	MF447484
Tz402	MF447485
Tz4022	PQ256778*
Tz4026	PQ243921*
Tz403	MF447486
Tz4031	MF447486
Tz405	MF447487
Tz407	MF447488
Tz408	MF447489
Tz416	MF447490
Tz421	MF447491
Tz429	MF447492
Tz439	PQ243922*
Tz441	MF447493
Tz445	MF447494
Tz449	MF447495
Tz450	MF447496
Tz452	MF447497
Tz454	MF447498
Tz460	MF447499
Tz461	MF447500
Tz463	MF447501
Tz483	MF447502
Tz486	MF447503
Tz5	AJ511794
Tz5001	PQ243923*
Tz5004	PQ243924*
Tz5007	PQ243925*
Tz5008	PQ243926*
Tz5009	PQ243927*
Tz501	PQ256779*
Tz5010	PQ243928*
Tz5011	PQ243929*
Tz5012	PQ243930*
Tz5013	PQ243931*
Tz503	MF447504
Tz504	MF447505
Tz505	PQ243932*
Tz506	PQ243933*
Tz507	MF447506
Tz510	MF447508
Tz512	MF447509
Tz513	PQ243934*
Tz515	MF447510
Tz516	MF447511
Tz525	MF447514
Tz520	MF447512
Tz523	MF447513
Tz526	MF447515
Tz533	MF447516
Tz534	PQ243935*
Tz539	MF447517
Tz543	MF447518
Tz554	MF447519
Tz561	PQ243936*
Tz586	PQ256780*
Tz6	AJ511795
Tz607	MF447521
Tz608	MF447522
Tz619	MF447525
Tz651	MF447526
Tz7	AJ511796
Tz701	MF447527
Tz702	MF447528
Tz8	AJ511797
Tz801	MF447529
Tz9	AJ511798
Ug1	AM114523
Ug1001	PQ243937*
Ug1002	PQ243938*
Ug1003	PQ243939*
Ug101	KM487718
Ug102	KM487718
Ug103	KM487719
Ug104	KM487720
Ug105	KM487721
Ug107	KM487738
Ug108	KM487722
Ug109	KM487723
Ug110	KM487724
Ug142	KM487725
Ug143	KM487726
Ug144	KM487727
Ug145	KM487728
Ug146	KM487729
Ug148	KM487730
Ug18	KM487711
Ug2	AM114524
Ug201	KM487731
Ug204	KM487732
Ug205	KM487733
Ug207	KM487712
Ug210	KM487734
Ug211	KM487735
Ug212	KM487736
Ug220	KM487737
Ug230	KM487713
Ug317	PQ243940*
Ug324	PQ243941*
Ug332	PQ243942*
Ug401	AB981479
Ug402	AB985686
Ug408	AB980006
Ug410	AB980004
Ug412	AB980003
Ug413	AB980005
Ug414	AB980010
Ug421	AB980007
Ug423	PQ243943*
Ug425	AB980008
Ug426	PQ243944*
Ug436	PQ243945*
Ug439	AB980009
Ug440	PQ243946*
Ug441	PQ243947*
Ug442	PQ243948*
Ug445	PQ243949*
Ug460	PQ243950*
Ug461	PQ243951*
Ug463	PQ243952*
Ug473	PQ243953*
Ug484	PQ243954*
Ug50	KM487717
*this study
