# Supplementary material for: Grains, trade and war in the multimodal transmission of Rice yellow mottle virus: An historical and phylogeographical retrospective
Source: PLoS Pathog. 2025 Jun 17;21(6):e1013168. doi: 10.1371/journal.ppat.1013168 (PMC12173394; doi:10.1371/journal.ppat.1013168)
Supplement: S2 Table — (XLSX) [file ppat.1013168.s002.xlsx]

## Sheet: Général
S2 Table. NCBI references of the full-length sequences of 101 isolates representative
of the genetic and geographic diversity of RYMV in East Africa, West Africa and Madagascar.
East Africa			West Africa			Madagascar
Bu13	PQ256769*		Be125	MZ172961		Mg1	AJ608210
Bu16	PQ243960*		Be127	MZ172956		Mg2	AJ608211
Co177	PQ243955*		Be136	MZ172957		Mg11	JX966244
Co223	PQ243961*		BF_MP1401	OQ858571		Mg15	JX966245
Co229	PQ243962*		BF_MP1493	OQ858572		Mg16	AM883056
Et20	MH917950		BF_MP3582	OQ858573		Mg20	JX966246
Et5	MH917946		BF1	AM883059
Ke101	MG599277		BF5	MZ172956
Ke105	MG599278		BF801	MZ172959
Ke12	FN432839		BF810	MZ172958
Ke2	MG599276		Ca5	MZ172967
Ke323	MG599279		Ce14	MZ172968
Ke345	MG599280		Ce26	MZ172955
Mw10	MF989228		CI4	AJ608206
Mw11	PQ243966*		CI63	AJ608207
Mw306	PQ256770*		CIa	AJ608219
Mw324	PQ279516*		CIb	L20893
Mw9	PQ243967*		Ga4	FN432838
Rw110	PQ243963*		Gh113	OQ225942
Rw181	PQ256771*		Gh124	OQ225943
Tz101	MT701719		Gh133	OQ225944
Tz11	AJ608215		Gh140	OQ225945
Tz1102	JX966248		Gh142	OQ225946
Tz1103	PQ243956*		Ma10	AJ608208
Tz122	OK181770		Ma105	MZ172969
Tz125	PP400330		Ma203	FN432840
Tz127	AJ876793		Ma701	MZ172970
Tz16	JX961551		Ma77	AJ608209
Tz18	AJ877020		Ng101	MZ172963
Tz202	AM883057		Ng102	MZ172960
Tz209	AM883058		Ng105	MZ172964
Tz21	JX966247		Ng106	MF784437
Tz211	PQ279515*		Ng109	MF784438
Tz3	AJ608216		Ng119	MZ172965
Tz3001	PQ256772*		Ng18	FN432841
Tz3005	PQ256773*		Ng218	MZ172954
Tz3017	PQ256774*		Ni1	AJ608212
Tz3018	PQ256775*		Ni2	AJ608213
Tz319	PQ256781*		Nia	U23142
Tz421	PQ243964*		Se1	MN233654
Tz429	PQ243957*		Se5	MN233655
Tz454	PQ243958*		SL4	AJ608214
Tz5	AJ608217		Tc28	FN432837
Tz508	PQ243965*		Tg1	MZ172966
Tz8	AJ608218		Tg274	MF784441
Ug1	KM487710
Ug104	PQ243959*
Ug148	KM487711
Ug207	KM487712
Ug23	KM487713
* this study
