# Supplementary material for: Grains, trade and war in the multimodal transmission of Rice yellow mottle virus: An historical and phylogeographical retrospective
Source: PLoS Pathog. 2025 Jun 17;21(6):e1013168. doi: 10.1371/journal.ppat.1013168 (PMC12173394; doi:10.1371/journal.ppat.1013168)
Supplement: S3 Table — (XLSX) [file ppat.1013168.s003.xlsx]

## Sheet: Feuil1
S3 Table. NCBI reference numbers of the coat protein gene sequences
of 335 isolaes representative of the genetic and geographic diversity of RYMV in West Africa (WA335 dataset).
Be1	AJ885087
Be120	MZ172951
Be123	MZ172952
Be125	MZ172961
Be127	MZ172956
Be136	MZ172957
Be2	AJ885088
Be27	FN432845
Be3	AM931172
Be4	FN432842
Be5	FN432843
Be6	FN432844
BF1	AM883059
BF2	AJ885089
BF5	MZ172956
BF570	AJ885091
BF572	AJ885092
BF682	AJ885093
BF702	AM931174
BF708	OQ716830
BF710	OQ716832
BF801	MZ172959
BF802	FN432847
BF803	FN432848
BF804	FN432849
BF810	MZ172958
BFef0333	OQ716835
BFef0738	OQ716837
BFmp0146	OQ716848
BFmp1397	OQ716881
BFmp1410	OQ716868
BFmp1451	OQ716886
BFmp1458	OQ716887
BFmp1824	OQ716890
BFmp1838	OQ716895
BFmp1878	OQ716897
BFmp1891	OQ716900
BFmp1892	OQ716901
BFmp2867	OQ716903
BFmp2899	OQ716905
BFmp2901	OQ716907
BFmp2952	OQ716909
BFmp2954	OQ716910
BFmp2966	OQ716917
BFmp2970	OQ716918
BFmp3584	OQ716928
BFmp4199	OQ716932
BFmp4200	OQ716933
BFmp4469	OQ716949
BFmp4477	OQ716956
BFmp4479	OQ716958
BFoq716904	OQ716904
Ca12	MZ172914
Ca2	MZ172917
Ca21	MZ172915
Ca22	MZ172916
Ca30	AJ317950
Ca38	AJ306735
Ca43	MZ172918
Ca5	MZ172967
Ca52	MZ172919
Ca54	AJ317951
Ce1	KF054740
Ce13	MF066661
Ce14	MZ172968
Ce163	MF066693
Ce17	MF066664
Ce170	MF066694
Ce175	MF066695
Ce177	MF066697
Ce181	MF066698
Ce183	MF066699
Ce19	MF066665
Ce2	KF054741
Ce20	MF066666
Ce22	MF066667
Ce226	MF066669
Ce228	MF066671
Ce26	MZ172955
Ce28	MF066670
Ce31	KF054745
Ce32	KF054742
Ce37	MF066675
Ce4	KF054743
Ce46	MF066676
Ce5	MF066660
Ce61	MF066681
Ce63	MF066682
Ce64	MF066683
Ce66	MZ172953
Ce72	MF066684
Ce93	MF066689
CI1*	AJ279902
CI10	AJ279911
CI101	AJ885099
CI104	AJ885100
CI105	AJ885101
CI106	AJ885102
CI109	AJ885103
CI11	AJ279912
CI110	AJ885104
CI111	AJ885105
CI112	AJ885106
CI113	AJ885107
CI114	AJ885108
CI115	AJ885109
CI116	AJ885110
CI117	AJ885111
CI118	AJ885112
CI12	AJ279913
CI121	AJ885113
CI129	AJ885114
CI13	AJ279914
CI138	AJ885115
CI139	AJ885116
CI14*	AJ279915
CI15*	AJ279916
CI151	AJ885117
CI152	AJ885118
CI153	AJ885119
CI154	AJ885120
CI155	AJ885121
CI156	AJ885122
CI157	AJ885123
CI16	AJ279917
CI17	AJ279918
CI2	AJ279903
CI3	AJ279904
CI4	AJ608206
CI46	AJ885094
CI47	AJ885095
CI5	AJ279906
CI6	AJ279907
CI63	AJ608207
CI65	AJ885096
CI66	AJ885097
CI67	AJ885098
CI68	AM931175
CI7	AJ279908
CI8	AJ279909
CI9	AJ279910
CIa	AJ608219
CIb	L20893
Ga1	AM765810
Ga2	AM765811
Ga3	AM765812
Ga4	FN432838
Gh1	AJ279919
Gh101	OQ200628
Gh102	OQ200629
Gh103	OQ200630
Gh105	OQ200631
Gh106	OQ200632
Gh109	OQ200633
Gh111	OQ200634
Gh112	OQ200635
Gh113	OQ200636
Gh115	OQ200637
Gh116	OQ200638
Gh117	OQ200639
Gh118	OQ200640
Gh120	OQ200641
Gh121	OQ200642
Gh122	OQ200643
Gh124	OQ200644
Gh125	OQ200645
Gh126	OQ200646
Gh127	OQ200647
Gh128	OQ200648
Gh129	OQ200649
Gh133	OQ200650
Gh138	OQ200651
Gh139	OQ200652
Gh140	OQ200653
Gh141	OQ200654
Gh142	OQ200655
Gh3227	OQ200620
Gh3229	OQ200621
Gh3244	OQ200622
Gh3245	OQ200623
Gh3387	OQ200624
Gh3397	OQ200625
Gh3399	OQ200626
Gh3416	OQ200627
Gh46	OQ200610
Gh47	OQ200611
Gh48	OQ200612
Gh49	OQ200613
Gh50	OQ200614
Gh51	OQ200615
Gh52	OQ200616
Gh53	OQ200617
Gh54	OQ200618
Gh55	OQ200619
Gu1	AJ279920
Gu101	FN432854
Gu107	FN432855
Gu111	FN432856
Gu201	FN432857
Gu21	AJ885124
Gu26	AJ885125
Gu28	AJ885126
Gu29	AJ885127
Gu30	AM931176
Gu31	AM931177
Gu32	AM931178
Ma1	AJ279926
Ma10	AJ608208
Ma105	MZ172969
Ma144	AJ885136
Ma145	AJ885137
Ma146	AJ885138
Ma148	AJ885139
Ma149	AJ885140
Ma171	AJ885141
Ma175	AJ885142
Ma179	AJ885143
Ma180	AJ885144
Ma185	AJ885145
Ma2	AJ279927
Ma201	AM931178
Ma202	AM931180
Ma203	FN432840
Ma204	AM931182
Ma205	AM931183
Ma206	AM931184
Ma207	AM931185
Ma208	AM931186
Ma209	AM931187
Ma210	AJ885146
Ma25	MZ172920
Ma274	MZ172921
Ma29	AJ885132
Ma3	AJ279928
Ma301	FN432860
Ma302	FN432861
Ma303	FN432862
Ma304	FN432863
Ma305	FN432864
Ma34	MZ172922
Ma389	MZ172923
Ma4	AJ279929
Ma403	MZ172924
Ma41	AJ885133
Ma421	MZ172925
Ma43	MZ172926
Ma45	MZ172927
Ma479	MZ172928
Ma5	AJ279930
Ma6	AJ279931
Ma7	AJ885129
Ma701	MZ172970
Ma77	AJ608209
Ma8	AJ885130
Ma9	AJ885131
Ma98	AJ885134
Ng10	AM931218
Ng101	MZ172963
Ng102	MZ172960
Ng103	MZ172931
Ng104	MZ172932
Ng105	MZ172964
Ng106	MF784437
Ng109	MF784438
Ng11	AM931219
Ng110	MZ172933
Ng1101	MZ172939
Ng111	MZ172934
Ng113	MF461282
Ng114	MZ172935
Ng115	MZ172936
Ng119	MZ172965
Ng18	FN432841
Ng20	FN432865
Ng201	MZ172940
Ng21	FN432866
Ng215	MZ172941
Ng217	MZ172943
Ng218	MZ172954
Ng22	FN432867
Ng221	MZ172944
Ng23	FN432868
Ng24	FN432869
Ng25	MZ172929
Ng250	MZ172942
Ng27	FN432870
Ng28	FN432871
Ng29	FN432872
Ng3	AJ885147
Ng30	MZ172930
Ng321	MZ172937
Ng335	MZ172938
Ng4	AJ885148
Ng6	AJ885149
Ng7	AM931215
Ng8	AM931216
Ng9	AM931217
Ni1	AJ608212
Ni106	MZ172945
Ni107	MZ172946
Ni108	MZ172947
Ni111	MZ172948
Ni118	MZ172949
Ni124	MZ172950
Ni131	AJ884691
Ni2	AJ608213
Ni4	AJ885150
Ni6	AJ885151
Nia	U23142#
Se1	MN233654
Se5	MN233655
Se8	MH699983
SL1	AJ279935
SL2	AJ279936
SL3	AJ279937
SL4	AJ608214
SL5	AJ885152
SL6	AJ279934
SL7	AJ885153
Tc11	AJ317952
Tc17	AJ317953
Tc24	AJ317954
Tc28	FN432837
Tc31	FN432850
Tc32	FN432851
Tc33	FN432852
Tc34	FN432853
Tg1	MZ172966
Tg12	AJ885170
Tg21	AJ885172
Tg247	MF784439
Tg274	MF784441
Tg4	AJ885167
Tg7	AJ885168
Tg9	AJ885169
