# Supplementary material for: Grains, trade and war in the multimodal transmission of Rice yellow mottle virus: An historical and phylogeographical retrospective
Source: PLoS Pathog. 2025 Jun 17;21(6):e1013168. doi: 10.1371/journal.ppat.1013168 (PMC12173394; doi:10.1371/journal.ppat.1013168)
Supplement: S4 Table — (XLSX) [file ppat.1013168.s004.xlsx]

## Sheet: Feuil1
S4 Table. NCBI reference numbers of the coat protein gene sequences
of 94 isolates representative of the genetic and geographic diversity of RYMV in Madagascar
(Mg94 dataset).
Mg1	AJ279921
Mg10	AM931190
Mg105	JX961583
Mg108	MK942093
Mg11	AM931191
Mg119	JX961584
Mg12	AM931192
Mg123	JX961585
Mg124	JX961586
Mg125	JX961587
Mg126	JX961588
Mg127	JX961589
Mg128	JX961590
Mg13	AM931192
Mg14	AM931194
Mg147	JX961591
Mg15	AM931195
Mg150	JX961592
Mg155	JX961593
Mg16	AM883056
Mg163	JX961594
Mg165	JX961595
Mg17	AM931196
Mg18	AM931197
Mg19	AM931198
Mg2	AJ279922
Mg20	AM931199
Mg201	JX961596
Mg202	JX961597
Mg21	AM931200
Mg210	JX961598
Mg22	AM931201
Mg23	AM931202
Mg24	AM931203
Mg25	AM931204
Mg26	AM931205
Mg27	AM931206
Mg28	AM931207
Mg29	AM931208
Mg3	AJ279923
Mg30	AM931209
Mg301	MK942094
Mg302	MK942095
Mg303	MK942096
Mg304	MK942097
Mg31	AM93210
Mg32	AM93211
Mg33	AM93212
Mg34	AM93213
Mg341	MK942098
Mg342	MK942099
Mg343	MK942100
Mg344	MK942101
Mg35	AM93214
Mg4	AJ279924
Mg40	JX912946
Mg401	MK942104
Mg402	MK942102
Mg403	MK942103
Mg41	JX961552
Mg410	MK942106
Mg419	MK942105
Mg42	JX961553
Mg43	JX961554
Mg44	JX961555
Mg45	JX961556
Mg46	JX961557
Mg47	JX961558
Mg48	JX961559
Mg49	JX961560
Mg5*	AJ279925
Mg50	JX961561
Mg51	JX961562
Mg52	JX961563
Mg53	JX961564
Mg54	JX961565
Mg55	JX961566
Mg56	JX961567
Mg57	JX961568
Mg58	JX961569
Mg59	JX961570
Mg6	AM931189
Mg60	JX961571
Mg61	JX961572
Mg62	JX961573
Mg63	JX961574
Mg64	JX961575
Mg65	JX961576
Mg66	JX961577
Mg67	JX961578
Mg68	JX961579
Mg69	JX961580
Mg70	JX961581
Mg71	JX961582
