# Supplementary material for: Grains, trade and war in the multimodal transmission of Rice yellow mottle virus: An historical and phylogeographical retrospective
Source: PLoS Pathog. 2025 Jun 17;21(6):e1013168. doi: 10.1371/journal.ppat.1013168 (PMC12173394; doi:10.1371/journal.ppat.1013168)
Supplement: S5 Table — (XLSX) [file ppat.1013168.s005.xlsx]

## Sheet: Feuil1
S5 Table. Length, diversity and selection pressure of the ORF of Rice yellow mottle virus1
ORF		ORF2a		ORF2b		ORF4
Nucleotide positions2		610-2427		1986-3605		3448-4167
Number of codons		605		540		240
Nucleotide diversity		0.053		0.057		0.084
Synonymous diversity (ds)		0.153		0.183		0.229
Non-synonymous diversity (dn)		0.018		0.017		0.034
Ratio dn/ds		0.12		0.09		0.15
1Estimated from sequences of 50 isolates representative of the genetic and geographic
diversity of RYMV in East Africa.
2The nucleotide positions are those of the NCBI accession number PP400330.
